# Supplementary material for: The Erythrocyte Fatty Acid Profile in Multiple Sclerosis Is Linked to the Disease Course, Lipid Peroxidation, and Dietary Influence
Source: Nutrients. 2025 Mar 11;17(6):974. doi: 10.3390/nu17060974 (PMC11944439; doi:10.3390/nu17060974)
Supplement: Supplementary file 1 [file nutrients-17-00974-s001.zip]

Archive with 3 entries (3 files):
- Supplemental Table S1 (revised).pdf
- Supplemental Table S2 (revised).pdf
- Supplemental Table S3 (revised).xlsx
