# Supplementary material for: The Erythrocyte Fatty Acid Profile in Multiple Sclerosis Is Linked to the Disease Course, Lipid Peroxidation, and Dietary Influence
Source: Nutrients. 2025 Mar 11;17(6):974. doi: 10.3390/nu17060974 (PMC11944439; doi:10.3390/nu17060974)
Supplement: Supplementary file 1 [file nutrients-17-00974-s001.zip › Supplemental Table S3 (revised).xlsx]

## Sheet: Correlations of total FAs
	Correlations between total fatty acids and clinical parameters, in the group of RRMS patients on supplementation with n-3 PUFAs
	Var. X &	Mean	Std.Dv.	r(X,Y)	r2	t	p
	Var. Y
	log(2) EDSS	0.867778	0.641674
	Total SFAs	44.6132	0.780707	-0.204939	0.0419999	-1.10795	0.27731
	log(2) EDSS	0.867778	0.641674
	Total MUFAs	13.733	0.991807	0.0436679	0.00190689	0.231289	0.818772
	log(2) EDSS	0.867778	0.641674
	Total PUFAs	41.6537	0.938343	0.124354	0.015464	0.663169	0.512645
	log(2) EDSS	0.867778	0.641674
	log(2) Total n-6	5.13577	0.104836	0.20148	0.0405943	1.08846	0.285674
	log(2) EDSS	0.867778	0.641674
	log(2) Total n-3	2.62089	0.402634	-0.170958	0.0292266	-0.918141	0.366387
	log(2) EDSS	0.867778	0.641674
	Total n-6/n-3 ratio	6.01597	1.76923	0.172854	0.0298784	0.928634	0.361016
	log(2) MSSS	6.07924	1.36758
	Total SFAs	44.6132	0.780707	-0.261451	0.0683564	-1.43332	0.162839
	log(2) MSSS	6.07924	1.36758
	Total MUFAs	13.733	0.991807	-0.117456	0.0137958	-0.625849	0.536483
	log(2) MSSS	6.07924	1.36758
	Total PUFAs	41.6537	0.938343	0.341676	0.116743	1.92376	0.0646055
	log(2) MSSS	6.07924	1.36758
	log(2) Total n-6	5.13577	0.104836	0.314274	0.0987681	1.75174	0.0907668
	log(2) MSSS	6.07924	1.36758
	log(2) Total n-3	2.62089	0.402634	-0.207659	0.0431223	-1.12332	0.270843
	log(2) MSSS	6.07924	1.36758
	Total n-6/n-3 ratio	6.01597	1.76923	0.230661	0.0532043	1.25437	0.22008
	Partial correlations (controlling for age and BMI) between total fatty acids and clinical parameters, in the group of RRMS patients on supplementation with n-3 PUFAs
	Var. X &	Mean	Std.Dv.	r(X,Y)	r2	t	p
	Var. Y
	log(2) EDSS	0.825128	0.643991
	Total SFAs	44.6291	0.821635	-0.144797	0.0209663	-0.701821	0.489833
	log(2) EDSS	0.825128	0.643991
	Total MUFAs	13.6647	1.0048	-0.09324	0.00869369	-0.44912	0.657549
	log(2) EDSS	0.825128	0.643991
	Total PUFAs	41.7062	0.955224	0.199989	0.0399956	0.978889	0.33782
	log(2) EDSS	0.825128	0.643991
	log(2) Total n-6	5.13391	0.11028	0.202844	0.0411458	0.993461	0.330823
	log(2) EDSS	0.825128	0.643991
	log(2) Total n-3	2.6388	0.410388	-0.123809	0.0153287	-0.598371	0.55544
	log(2) EDSS	0.825128	0.643991
	Total n-6/n-3 ratio	5.95079	1.80469	0.124626	0.0155315	0.602379	0.552815
	log(2) MSSS	6.04285	1.43726
	Total SFAs	44.6291	0.821635	-0.0613327	0.0037617	-0.294696	0.770869
	log(2) MSSS	6.04285	1.43726
	Total MUFAs	13.6647	1.0048	-0.254969	0.0650093	-1.26459	0.218684
	log(2) MSSS	6.04285	1.43726
	Total PUFAs	41.7062	0.955224	0.317612	0.100877	1.60639	0.121832
	log(2) MSSS	6.04285	1.43726
	log(2) Total n-6	5.13391	0.11028	0.280655	0.0787675	1.40234	0.174168
	log(2) MSSS	6.04285	1.43726
	log(2) Total n-3	2.6388	0.410388	-0.173004	0.0299304	-0.8424	0.408239
	log(2) MSSS	6.04285	1.43726
	Total n-6/n-3 ratio	5.95079	1.80469	0.191895	0.0368236	0.937722	0.358131
	Correlations between total fatty acids and clinical parameters, in the group of PMS patients on supplementation with n-3 PUFAs
	Var. X &	Mean	Std.Dv.	r(X,Y)	r2	t	p
	Var. Y
	log(2) EDSS	2.52918	0.286108
	Total SFAs	44.7066	0.715371	0.196821	0.0387386	0.75113	0.465014
	log(2) EDSS	2.52918	0.286108
	Total MUFAs	13.7887	1.10874	0.438609	0.192378	1.82615	0.0892258
	log(2) EDSS	2.52918	0.286108
	Total PUFAs	41.5047	1.33863	-0.468468	0.219462	-1.98403	0.0672147
	log(2) EDSS	2.52918	0.286108
	log(2) Total n-6	5.11939	0.0965154	-0.358819	0.128751	-1.43836	0.172309
	log(2) EDSS	2.52918	0.286108
	log(2) Total n-3	2.67632	0.438839	0.12688	0.0160986	0.478611	0.639604
	log(2) EDSS	2.52918	0.286108
	Total n-6/n-3 ratio	5.78129	2.11764	-0.185929	0.0345694	-0.708027	0.490549
	log(2) MSSS	7.71617	0.419246
	Total SFAs	44.7066	0.715371	-0.275065	0.0756607	-1.07049	0.302507
	log(2) MSSS	7.71617	0.419246
	Total MUFAs	13.7887	1.10874	0.520761	0.271192	2.28242	0.0386151
	log(2) MSSS	7.71617	0.419246
	Total PUFAs	41.5047	1.33863	-0.284333	0.0808452	-1.10968	0.285835
	log(2) MSSS	7.71617	0.419246
	log(2) Total n-6	5.11939	0.0965154	-0.51041	0.260519	-2.22085	0.0433692
	log(2) MSSS	7.71617	0.419246
	log(2) Total n-3	2.67632	0.438839	0.481066	0.231425	2.05317	0.0592331
	log(2) MSSS	7.71617	0.419246
	Total n-6/n-3 ratio	5.78129	2.11764	-0.563741	0.317804	-2.55381	0.0229471
	Partial correlations (controlling for age and BMI) between total fatty acids and clinical parameters, in the group of PMS patients on supplementation with n-3 PUFAs
	Var. X &	Mean	Std.Dv.	r(X,Y)	r2	t	p
	Var. Y
	log(2) EDSS	2.52918	0.286108
	Total SFAs	44.7066	0.715371	0.248504	0.0617542	0.888721	0.39162
	log(2) EDSS	2.52918	0.286108
	Total MUFAs	13.7887	1.10874	0.258539	0.0668426	0.927128	0.372132
	log(2) EDSS	2.52918	0.286108
	Total PUFAs	41.5047	1.33863	-0.342671	0.117423	-1.26355	0.230389
	log(2) EDSS	2.52918	0.286108
	log(2) Total n-6	5.11939	0.0965154	-0.215014	0.0462311	-0.762669	0.460391
	log(2) EDSS	2.52918	0.286108
	log(2) Total n-3	2.67632	0.438839	0.0267421	0.00071514	0.0926705	0.927695
	log(2) EDSS	2.52918	0.286108
	Total n-6/n-3 ratio	5.78129	2.11764	-0.0705021	0.00497054	-0.244836	0.81072
	log(2) MSSS	7.71617	0.419246
	Total SFAs	44.7066	0.715371	-0.325207	0.10576	-1.19131	0.256563
	log(2) MSSS	7.71617	0.419246
	Total MUFAs	13.7887	1.10874	0.291007	0.0846853	1.05368	0.312783
	log(2) MSSS	7.71617	0.419246
	Total PUFAs	41.5047	1.33863	-0.0275574	0.000759409	-0.0954978	0.925496
	log(2) MSSS	7.71617	0.419246
	log(2) Total n-6	5.11939	0.0965154	-0.393941	0.155189	-1.48471	0.163409
	log(2) MSSS	7.71617	0.419246
	log(2) Total n-3	2.67632	0.438839	0.491794	0.241861	1.95659	0.0740722
	log(2) MSSS	7.71617	0.419246
	Total n-6/n-3 ratio	5.78129	2.11764	-0.561408	0.315179	-2.35007	0.0367079

## Sheet: Correlations of individual FAs
	Correlations of the individual fatty acids with the clinical parameters and lipid peroxidation product, in the group of RRMS patients on supplementation with n-3 PUFAs
	Var. X &	Mean	Std.Dv.	r(X,Y)	r2	t	p
	Var. Y
	log(2) EDSS	0.873156	0.662273
	16:0, PA	26.0619	0.859268	-0.199329	0.0397321	-1.0372	0.309194
	log(2) EDSS	0.873156	0.662273
	18:0, SA	18.5385	0.879916	-0.000420859	1.77122e-07	-0.00214597	0.998304
	log(2) EDSS	0.873156	0.662273
	log(2) 16:1n-7, POA	3.16375	0.745692	0.395275	0.156242	2.1942	0.0373536
	log(2) EDSS	0.873156	0.662273
	18:1n-9, OA	12.6318	0.977422	-0.0319542	0.00102107	-0.163019	0.871764
	log(2) EDSS	0.873156	0.662273
	18:1n-7, cVA	0.978738	0.107463	0.228233	0.0520905	1.19531	0.242753
	log(2) EDSS	0.873156	0.662273
	18:2n-6, LA	11.2653	1.11098	0.308595	0.095231	1.65427	0.110096
	log(2) EDSS	0.873156	0.662273
	log(2) 20:3n-6, DGLA	1.57935	0.282718	0.268066	0.0718593	1.4188	0.167834
	log(2) EDSS	0.873156	0.662273
	20:4n-6, AA	18.5924	1.57373	-0.0868609	0.00754481	-0.444586	0.660298
	log(2) EDSS	0.873156	0.662273
	22:4n-6, ADA	3.72174	0.847282	0.274898	0.0755689	1.45788	0.156849
	log(2) EDSS	0.873156	0.662273
	log(2) 20:5n-3, EPA	2.86123	0.975887	-0.0526149	0.00276833	-0.268656	0.790314
	log(2) EDSS	0.873156	0.662273
	log(2) 22:5n-3, DPA	1.74848	0.471219	-0.24824	0.061623	-1.30668	0.202762
	log(2) EDSS	0.873156	0.662273
	log(2) 22:6n-3, DHA	2.09619	0.396258	-0.121453	0.0147509	-0.623912	0.538122
	log(2) MSSS	6.04323	1.38527
	16:0, PA	26.0619	0.859268	-0.239803	0.0575054	-1.25951	0.219036
	log(2) MSSS	6.04323	1.38527
	18:0, SA	18.5385	0.879916	-0.0348555	0.00121491	-0.177837	0.860229
	log(2) MSSS	6.04323	1.38527
	log(2) 16:1n-7, POA	3.16375	0.745692	0.175293	0.0307277	0.90788	0.37228
	log(2) MSSS	6.04323	1.38527
	18:1n-9, OA	12.6318	0.977422	-0.140278	0.019678	-0.722424	0.476482
	log(2) MSSS	6.04323	1.38527
	18:1n-7, cVA	0.978738	0.107463	0.0212704	0.000452432	0.108483	0.914445
	log(2) MSSS	6.04323	1.38527
	18:2n-6, LA	11.2653	1.11098	0.366897	0.134614	2.01107	0.0547938
	log(2) MSSS	6.04323	1.38527
	log(2) 20:3n-6, DGLA	1.57935	0.282718	-0.0605024	0.00366054	-0.309069	0.759732
	log(2) MSSS	6.04323	1.38527
	20:4n-6, AA	18.5924	1.57373	0.0712978	0.00508337	0.364476	0.71845
	log(2) MSSS	6.04323	1.38527
	22:4n-6, ADA	3.72174	0.847282	0.300231	0.0901384	1.60492	0.120591
	log(2) MSSS	6.04323	1.38527
	log(2) 20:5n-3, EPA	2.86123	0.975887	-0.0546841	0.00299035	-0.279253	0.78226
	log(2) MSSS	6.04323	1.38527
	log(2) 22:5n-3, DPA	1.74848	0.471219	-0.317046	0.100518	-1.70456	0.100199
	log(2) MSSS	6.04323	1.38527
	log(2) 22:6n-3, DHA	2.09619	0.396258	-0.0755828	0.00571276	-0.386504	0.702269
	log(2) HNE	10.6028	0.611608
	16:0, PA	26.0619	0.859268	0.105968	0.0112292	0.543392	0.591489
	log(2) HNE	10.6028	0.611608
	18:0, SA	18.5385	0.879916	-0.0429777	0.00184708	-0.219347	0.828093
	log(2) HNE	10.6028	0.611608
	log(2) 16:1n-7, POA	3.16375	0.745692	-0.254015	0.0645238	-1.33915	0.192111
	log(2) HNE	10.6028	0.611608
	18:1n-9, OA	12.6318	0.977422	-0.270954	0.0734159	-1.43529	0.163127
	log(2) HNE	10.6028	0.611608
	18:1n-7, cVA	0.978738	0.107463	-0.0329235	0.00108396	-0.167969	0.867908
	log(2) HNE	10.6028	0.611608
	18:2n-6, LA	11.2653	1.11098	0.201118	0.0404485	1.0469	0.304783
	log(2) HNE	10.6028	0.611608
	log(2) 20:3n-6, DGLA	1.57935	0.282718	-0.15378	0.0236481	-0.793564	0.434632
	log(2) HNE	10.6028	0.611608
	20:4n-6, AA	18.5924	1.57373	-0.156086	0.0243628	-0.805761	0.427689
	log(2) HNE	10.6028	0.611608
	22:4n-6, ADA	3.72174	0.847282	-0.229625	0.0527275	-1.20301	0.239815
	log(2) HNE	10.6028	0.611608
	log(2) 20:5n-3, EPA	2.86123	0.975887	0.181985	0.0331186	0.943705	0.354008
	log(2) HNE	10.6028	0.611608
	log(2) 22:5n-3, DPA	1.74848	0.471219	0.183597	0.0337079	0.952354	0.349688
	log(2) HNE	10.6028	0.611608
	log(2) 22:6n-3, DHA	2.09619	0.396258	0.286283	0.0819578	1.52353	0.139698
	Partial correlations (controlling for age and BMI) of the individual fatty acids with the clinical parameters and lipid peroxidation product, in the group of RRMS patients on supplementation with n-3 PUFAs
	Var. X &	Mean	Std.Dv.	r(X,Y)	r2	t	p
	Var. Y
	log(2) EDSS	0.827739	0.667533
	16:0, PA	26.1031	0.897485	-0.216675	0.0469482	-1.01709	0.320684
	log(2) EDSS	0.827739	0.667533
	18:0, SA	18.5129	0.927881	0.110009	0.0121019	0.507202	0.617298
	log(2) EDSS	0.827739	0.667533
	log(2) 16:1n-7, POA	3.14198	0.766279	0.366536	0.134348	1.80532	0.0853831
	log(2) EDSS	0.827739	0.667533
	18:1n-9, OA	12.5512	0.991635	-0.185151	0.0342809	-0.863396	0.397674
	log(2) EDSS	0.827739	0.667533
	18:1n-7, cVA	0.99106	0.104193	0.361572	0.130735	1.77717	0.0900288
	log(2) EDSS	0.827739	0.667533
	18:2n-6, LA	11.2621	1.1761	0.252582	0.0637975	1.19626	0.244927
	log(2) EDSS	0.827739	0.667533
	log(2) 20:3n-6, DGLA	1.57779	0.290437	0.324447	0.105266	1.57183	0.130935
	log(2) EDSS	0.827739	0.667533
	20:4n-6, AA	18.5617	1.65338	-0.0812983	0.00660941	-0.373793	0.712306
	log(2) EDSS	0.827739	0.667533
	22:4n-6, ADA	3.69938	0.862137	0.27444	0.0753172	1.30786	0.205059
	log(2) EDSS	0.827739	0.667533
	log(2) 20:5n-3, EPA	2.88812	1.02625	-0.0414351	0.00171687	-0.190043	0.851101
	log(2) EDSS	0.827739	0.667533
	log(2) 22:5n-3, DPA	1.76148	0.488973	-0.16279	0.0265007	-0.756085	0.457997
	log(2) EDSS	0.827739	0.667533
	log(2) 22:6n-3, DHA	2.1194	0.400117	-0.0540646	0.00292298	-0.248118	0.806453
	log(2) MSSS	5.99961	1.46054
	16:0, PA	26.1031	0.897485	-0.216827	0.0470138	-1.01784	0.320339
	log(2) MSSS	5.99961	1.46054
	18:0, SA	18.5129	0.927881	0.166084	0.0275838	0.771811	0.448825
	log(2) MSSS	5.99961	1.46054
	log(2) 16:1n-7, POA	3.14198	0.766279	0.218548	0.0477632	1.02632	0.316417
	log(2) MSSS	5.99961	1.46054
	18:1n-9, OA	12.5512	0.991635	-0.323669	0.104762	-1.56762	0.131915
	log(2) MSSS	5.99961	1.46054
	18:1n-7, cVA	0.99106	0.104193	0.154639	0.0239131	0.717271	0.48111
	log(2) MSSS	5.99961	1.46054
	18:2n-6, LA	11.2621	1.1761	0.241159	0.0581578	1.13874	0.267636
	log(2) MSSS	5.99961	1.46054
	log(2) 20:3n-6, DGLA	1.57779	0.290437	0.0366183	0.0013409	0.167919	0.868254
	log(2) MSSS	5.99961	1.46054
	20:4n-6, AA	18.5617	1.65338	0.0695632	0.00483904	0.319553	0.752465
	log(2) MSSS	5.99961	1.46054
	22:4n-6, ADA	3.69938	0.862137	0.28533	0.0814133	1.36426	0.186929
	log(2) MSSS	5.99961	1.46054
	log(2) 20:5n-3, EPA	2.88812	1.02625	-0.0100199	0.000100398	-0.0459192	0.963809
	log(2) MSSS	5.99961	1.46054
	log(2) 22:5n-3, DPA	1.76148	0.488973	-0.219734	0.048283	-1.03217	0.313732
	log(2) MSSS	5.99961	1.46054
	log(2) 22:6n-3, DHA	2.1194	0.400117	-0.0285945	0.000817648	-0.13109	0.896952
	log(2) HNE	10.6365	0.632816
	16:0, PA	26.1031	0.897485	0.0341468	0.001166	0.156571	0.877078
	log(2) HNE	10.6365	0.632816
	18:0, SA	18.5129	0.927881	-0.119288	0.0142296	-0.550577	0.587733
	log(2) HNE	10.6365	0.632816
	log(2) 16:1n-7, POA	3.14198	0.766279	-0.32957	0.108616	-1.59965	0.124614
	log(2) HNE	10.6365	0.632816
	18:1n-9, OA	12.5512	0.991635	-0.164573	0.0270842	-0.764593	0.453021
	log(2) HNE	10.6365	0.632816
	18:1n-7, cVA	0.99106	0.104193	-0.174165	0.0303333	-0.81051	0.426738
	log(2) HNE	10.6365	0.632816
	18:2n-6, LA	11.2621	1.1761	0.296683	0.088021	1.42367	0.16923
	log(2) HNE	10.6365	0.632816
	log(2) 20:3n-6, DGLA	1.57779	0.290437	-0.150691	0.0227078	-0.69853	0.49251
	log(2) HNE	10.6365	0.632816
	20:4n-6, AA	18.5617	1.65338	-0.0641795	0.00411901	-0.294715	0.771105
	log(2) HNE	10.6365	0.632816
	22:4n-6, ADA	3.69938	0.862137	-0.18268	0.0333718	-0.851471	0.404113
	log(2) HNE	10.6365	0.632816
	log(2) 20:5n-3, EPA	2.88812	1.02625	0.115105	0.0132492	0.531007	0.600986
	log(2) HNE	10.6365	0.632816
	log(2) 22:5n-3, DPA	1.76148	0.488973	0.0983975	0.00968207	0.453113	0.655115
	log(2) HNE	10.6365	0.632816
	log(2) 22:6n-3, DHA	2.1194	0.400117	0.173231	0.0300088	0.806029	0.42926
	Correlations of the individual fatty acids with the clinical parameters and lipid peroxidation product, in the group of PMS patients on supplementation with n-3 PUFAs
	Var. X &	Mean	Std.Dv.	r(X,Y)	r2	t	p
	Var. Y
	log(2) EDSS	2.51777	0.292353
	16:0, PA	25.9576	0.8585	0.291309	0.084861	1.09795	0.292147
	log(2) EDSS	2.51777	0.292353
	18:0, SA	18.7367	0.683235	-0.162057	0.0262625	-0.592132	0.563919
	log(2) EDSS	2.51777	0.292353
	log(2) 16:1n-7, POA	3.48624	0.497082	0.182305	0.0332352	0.668514	0.515501
	log(2) EDSS	2.51777	0.292353
	18:1n-9, OA	12.4816	1.02843	0.389372	0.151611	1.52419	0.151413
	log(2) EDSS	2.51777	0.292353
	18:1n-7, cVA	1.02366	0.107503	0.348647	0.121554	1.34122	0.202812
	log(2) EDSS	2.51777	0.292353
	18:2n-6, LA	11.0871	1.28089	-0.450453	0.202908	-1.81914	0.0919898
	log(2) EDSS	2.51777	0.292353
	log(2) 20:3n-6, DGLA	1.48571	0.344072	-0.0995755	0.00991528	-0.360818	0.724031
	log(2) EDSS	2.51777	0.292353
	20:4n-6, AA	18.8741	1.47092	-0.0532784	0.00283858	-0.192371	0.850424
	log(2) EDSS	2.51777	0.292353
	22:4n-6, ADA	3.4693	0.743108	-0.262957	0.0691465	-0.982689	0.343696
	log(2) EDSS	2.51777	0.292353
	log(2) 20:5n-3, EPA	2.96322	0.900984	-0.173748	0.0301884	-0.636134	0.535729
	log(2) EDSS	2.51777	0.292353
	log(2) 22:5n-3, DPA	1.72049	0.410293	0.154936	0.0240052	0.565458	0.581391
	log(2) EDSS	2.51777	0.292353
	log(2) 22:6n-3, DHA	2.16687	0.506027	0.151116	0.0228362	0.551188	0.590853
	log(2) MSSS	7.70461	0.431316
	16:0, PA	25.9576	0.8585	0.0721731	0.00520895	0.260904	0.798254
	log(2) MSSS	7.70461	0.431316
	18:0, SA	18.7367	0.683235	-0.398928	0.159143	-1.56857	0.140758
	log(2) MSSS	7.70461	0.431316
	log(2) 16:1n-7, POA	3.48624	0.497082	0.355842	0.126623	1.37286	0.193014
	log(2) MSSS	7.70461	0.431316
	18:1n-9, OA	12.4816	1.02843	0.459136	0.210806	1.86347	0.0851382
	log(2) MSSS	7.70461	0.431316
	18:1n-7, cVA	1.02366	0.107503	0.583301	0.340241	2.58924	0.0224598
	log(2) MSSS	7.70461	0.431316
	18:2n-6, LA	11.0871	1.28089	-0.321975	0.103668	-1.2262	0.241873
	log(2) MSSS	7.70461	0.431316
	log(2) 20:3n-6, DGLA	1.48571	0.344072	0.215894	0.04661	0.797216	0.439644
	log(2) MSSS	7.70461	0.431316
	20:4n-6, AA	18.8741	1.47092	-0.390353	0.152375	-1.52872	0.150296
	log(2) MSSS	7.70461	0.431316
	22:4n-6, ADA	3.4693	0.743108	-0.500948	0.250949	-2.08693	0.0571509
	log(2) MSSS	7.70461	0.431316
	log(2) 20:5n-3, EPA	2.96322	0.900984	0.275221	0.0757465	1.03218	0.320807
	log(2) MSSS	7.70461	0.431316
	log(2) 22:5n-3, DPA	1.72049	0.410293	0.338351	0.114482	1.29641	0.217377
	log(2) MSSS	7.70461	0.431316
	log(2) 22:6n-3, DHA	2.16687	0.506027	0.506029	0.256066	2.11534	0.0542787
	log(2) HNE	10.4117	0.702577
	16:0, PA	25.9576	0.8585	0.0812462	0.00660094	0.293909	0.773468
	log(2) HNE	10.4117	0.702577
	18:0, SA	18.7367	0.683235	-0.0870288	0.00757402	-0.314982	0.757774
	log(2) HNE	10.4117	0.702577
	log(2) 16:1n-7, POA	3.48624	0.497082	0.0058379	3.40811e-05	0.0210492	0.983526
	log(2) HNE	10.4117	0.702577
	18:1n-9, OA	12.4816	1.02843	-0.411739	0.169529	-1.62904	0.127285
	log(2) HNE	10.4117	0.702577
	18:1n-7, cVA	1.02366	0.107503	0.409815	0.167948	1.61989	0.12925
	log(2) HNE	10.4117	0.702577
	18:2n-6, LA	11.0871	1.28089	0.381013	0.145171	1.48584	0.161165
	log(2) HNE	10.4117	0.702577
	log(2) 20:3n-6, DGLA	1.48571	0.344072	-0.0750332	0.00562999	-0.271301	0.79042
	log(2) HNE	10.4117	0.702577
	20:4n-6, AA	18.8741	1.47092	0.163055	0.0265869	0.595878	0.561489
	log(2) HNE	10.4117	0.702577
	22:4n-6, ADA	3.4693	0.743108	0.0826373	0.00682892	0.298976	0.769685
	log(2) HNE	10.4117	0.702577
	log(2) 20:5n-3, EPA	2.96322	0.900984	-0.244524	0.0597922	-0.909247	0.379768
	log(2) HNE	10.4117	0.702577
	log(2) 22:5n-3, DPA	1.72049	0.410293	-0.23763	0.0564679	-0.882052	0.393766
	log(2) HNE	10.4117	0.702577
	log(2) 22:6n-3, DHA	2.16687	0.506027	-0.101066	0.0102144	-0.366276	0.720051
	Partial correlations (controlling for age and BMI) of the individual fatty acids with the clinical parameters and lipid peroxidation product, in the group of PMS patients on supplementation with n-3 PUFAs
	Var. X &	Mean	Std.Dv.	r(X,Y)	r2	t	p
	Var. Y
	log(2) EDSS	2.51777	0.292353
	16:0, PA	25.9576	0.8585	0.187198	0.0350429	0.632037	0.540276
	log(2) EDSS	2.51777	0.292353
	18:0, SA	18.7367	0.683235	0.0465987	0.00217144	0.154719	0.879846
	log(2) EDSS	2.51777	0.292353
	log(2) 16:1n-7, POA	3.48624	0.497082	-0.0604631	0.00365578	-0.200901	0.844443
	log(2) EDSS	2.51777	0.292353
	18:1n-9, OA	12.4816	1.02843	0.256676	0.0658824	0.880806	0.397259
	log(2) EDSS	2.51777	0.292353
	18:1n-7, cVA	1.02366	0.107503	0.179906	0.032366	0.606576	0.556444
	log(2) EDSS	2.51777	0.292353
	18:2n-6, LA	11.0871	1.28089	-0.41015	0.168223	-1.49154	0.16393
	log(2) EDSS	2.51777	0.292353
	log(2) 20:3n-6, DGLA	1.48571	0.344072	-0.219326	0.0481039	-0.745575	0.471556
	log(2) EDSS	2.51777	0.292353
	20:4n-6, AA	18.8741	1.47092	0.178867	0.0319933	0.602958	0.558763
	log(2) EDSS	2.51777	0.292353
	22:4n-6, ADA	3.4693	0.743108	-0.149655	0.0223966	-0.502002	0.625562
	log(2) EDSS	2.51777	0.292353
	log(2) 20:5n-3, EPA	2.96322	0.900984	-0.291411	0.0849206	-1.01035	0.334034
	log(2) EDSS	2.51777	0.292353
	log(2) 22:5n-3, DPA	1.72049	0.410293	-0.144258	0.0208105	-0.483509	0.638216
	log(2) EDSS	2.51777	0.292353
	log(2) 22:6n-3, DHA	2.16687	0.506027	0.0905244	0.00819467	0.301473	0.768676
	log(2) MSSS	7.70461	0.431316
	16:0, PA	25.9576	0.8585	-0.168297	0.0283237	-0.566253	0.58259
	log(2) MSSS	7.70461	0.431316
	18:0, SA	18.7367	0.683235	-0.158502	0.0251229	-0.532422	0.605021
	log(2) MSSS	7.70461	0.431316
	log(2) 16:1n-7, POA	3.48624	0.497082	0.0250676	0.000628387	0.0831661	0.935214
	log(2) MSSS	7.70461	0.431316
	18:1n-9, OA	12.4816	1.02843	0.294643	0.0868145	1.02262	0.328453
	log(2) MSSS	7.70461	0.431316
	18:1n-7, cVA	1.02366	0.107503	0.401498	0.161201	1.45395	0.173889
	log(2) MSSS	7.70461	0.431316
	18:2n-6, LA	11.0871	1.28089	-0.256807	0.0659499	-0.881289	0.397009
	log(2) MSSS	7.70461	0.431316
	log(2) 20:3n-6, DGLA	1.48571	0.344072	0.102066	0.0104175	0.340292	0.740047
	log(2) MSSS	7.70461	0.431316
	20:4n-6, AA	18.8741	1.47092	-0.202935	0.0411827	-0.687362	0.506088
	log(2) MSSS	7.70461	0.431316
	22:4n-6, ADA	3.4693	0.743108	-0.453819	0.205952	-1.6891	0.119311
	log(2) MSSS	7.70461	0.431316
	log(2) 20:5n-3, EPA	2.96322	0.900984	0.271976	0.0739712	0.937379	0.368689
	log(2) MSSS	7.70461	0.431316
	log(2) 22:5n-3, DPA	1.72049	0.410293	-0.0131299	0.000172395	-0.0435508	0.966043
	log(2) MSSS	7.70461	0.431316
	log(2) 22:6n-3, DHA	2.16687	0.506027	0.557599	0.310916	2.22783	0.0477072
	log(2) HNE	10.4117	0.702577
	16:0, PA	25.9576	0.8585	0.0698549	0.0048797	0.23225	0.820608
	log(2) HNE	10.4117	0.702577
	18:0, SA	18.7367	0.683235	-0.138372	0.0191469	-0.463387	0.652121
	log(2) HNE	10.4117	0.702577
	log(2) 16:1n-7, POA	3.48624	0.497082	-0.0745064	0.00555121	-0.247799	0.808855
	log(2) HNE	10.4117	0.702577
	18:1n-9, OA	12.4816	1.02843	-0.382253	0.146117	-1.37198	0.197401
	log(2) HNE	10.4117	0.702577
	18:1n-7, cVA	1.02366	0.107503	0.356501	0.127093	1.26553	0.231829
	log(2) HNE	10.4117	0.702577
	18:2n-6, LA	11.0871	1.28089	0.457975	0.209741	1.70865	0.115542
	log(2) HNE	10.4117	0.702577
	log(2) 20:3n-6, DGLA	1.48571	0.344072	-0.184542	0.0340557	-0.622752	0.546141
	log(2) HNE	10.4117	0.702577
	20:4n-6, AA	18.8741	1.47092	-0.0500187	0.00250188	-0.166101	0.871091
	log(2) HNE	10.4117	0.702577
	22:4n-6, ADA	3.4693	0.743108	-0.158925	0.0252573	-0.533881	0.604045
	log(2) HNE	10.4117	0.702577
	log(2) 20:5n-3, EPA	2.96322	0.900984	-0.0524718	0.00275329	-0.174269	0.86482
	log(2) HNE	10.4117	0.702577
	log(2) 22:5n-3, DPA	1.72049	0.410293	-0.00990905	9.81892e-05	-0.0328662	0.97437
	log(2) HNE	10.4117	0.702577
	log(2) 22:6n-3, DHA	2.16687	0.506027	0.0308557	0.000952072	0.102385	0.920293
